# Supplementary material for: The role of lin-12 notch in C. elegans anchor cell proliferation
Source: Biol Open. 2024 Dec 30;13(12):bio061816. doi: 10.1242/bio.061816 (PMC11708767; doi:10.1242/bio.061816)
Supplement: Table S1. [file biolopen-13-061816-TableS1.xlsx]

## Sheet: Sheet1
	Condition / genotype	Number of animals	Mean	Std. Deviation	Std. Error of Mean	Kruskal-Wallis & Dunn's multiple comparisons tests	Mean rank diff.	Significant?	Summary	Adjusted P Value	Data source
	vector control	111	1	0	0	vector control vs. lin-12i + vector control	-4.598	No	ns	>9.999999e-001	Deng et al (2019)
	lin-12i + vector control	122	1.016	0.1275	0.01154	vector control vs. egl-43i + vector control	-229.4	Yes	****	3.54376e-26	Deng et al (2019)
	egl-43i + vector control	128	2.617	1.739	0.1537	vector control vs. egl-43i + lin-12i	-50.62	No	ns	0.0981036	Deng et al (2019)
	egl-43i + lin-12i	135	1.244	0.6743	0.05804	egl-43i + vector control vs. egl-43i + lin-12i	178.8	Yes	****	7.62956e-18	Deng et al (2019)
	vector control + lin12(lf)/+	18	1	0	0	-	-	-	-	-	this study
	vector control + lin12(lf) (normalized per AC)	34	1	0	0	vector control + lin12(lf) vs. egl-43i + lin12(lf) normalized	-185	Yes	****	5.40636e-06	this study
	egl-43i + lin12(lf)/+	104	2.865	1.571	0.154	egl-43i + lin12(lf)/+ vs. vector control + lin12(lf)/+	-282.5	Yes	****	9.38759e-11	this study
	egl-43i + lin12(lf) (normalized per AC)	43	1.686	0.6903	0.1053	egl-43i + lin12(lf)/+ vs. egl-43i + lin12(lf) normalized	97.46	Yes	**	0.006338	this study
